# Supplementary material for: Systematic Review and Meta-Analysis on MS-Based Proteomics Applied to Human Peripheral Fluids to Assess Potential Biomarkers of Bipolar Disorder
Source: Int J Mol Sci. 2022 May 13;23(10):5460. doi: 10.3390/ijms23105460 (PMC9141521; doi:10.3390/ijms23105460)
Supplement: Supplementary file 1 [file ijms-23-05460-s001.zip]

Archive with 2 entries (2 files):
- Supp Info_BD systematic review_meta_analysis_IJMS_2022.pdf
- SupTable_BD systematic review_meta_analysis_IJMS_2022.xlsx
