# Supplementary material for: Systematic Review and Meta-Analysis on MS-Based Proteomics Applied to Human Peripheral Fluids to Assess Potential Biomarkers of Bipolar Disorder
Source: Int J Mol Sci. 2022 May 13;23(10):5460. doi: 10.3390/ijms23105460 (PMC9141521; doi:10.3390/ijms23105460)
Supplement: Supplementary file 1 [file ijms-23-05460-s001.zip › SupTable_BD systematic review_meta_analysis_IJMS_2022.xlsx]

## Sheet: Table S2|AlteredProt_BDvs.CTR
Protein	Entry name	Accession number	sample
Inter-alpha-trypsin inhibitor heavy chain H1	ITIH1	P19827	Plasma
Ig heavy chain variable region	A0A068LKQ0	A0A068LKQ0	Plasma
Protein crumbs homolog 1	A0A075B6G4	A0A075B6G4	Plasma
Platelet endothelial cell adhesion molecule	A0A075B737	A0A075B737	Plasma
Peroxiredoxin-1	A0A0A0MSI0	A0A0A0MSI0	Plasma
Thyroid peroxidase	A0A0G2JS21	A0A0G2JS21	Plasma
Epididymis secretory protein Li 282	A0A0K0K1L1	A0A0K0K1L1	Plasma
Mutant hemoglobin alpha 2 globin chain	A0A0K2BMD8	A0A0K2BMD8	Plasma
Anti-(ED-B) scFV	A2KBC1	A2KBC1	Plasma
Eukaryotic translation elongation factor 1 alpha	A9X7H1	A9X7H1	Plasma
cDNA, FLJ95014, highly similar to Homo sapiens vanin 1	B2RAN2	B2RAN2	Plasma
cDNA FLJ35079 fis, clone PLACE6005283, highly similar to Lysosome-associated membrane glycoprotein 1	B3KRY3	B3KRY3	Plasma
Beta globin	B3VL17	B3VL17	Plasma
cDNA FLJ60397, highly similar to Lysosomal protective protein	B4E324	B4E324	Plasma
cDNA FLJ57106, highly similar to Transferrin receptor protein 1	B7Z2I6	B7Z2I6	Plasma
Delta-aminolevulinic acid dehydratase	B7Z3I9	B7Z3I9	Plasma
Immunoglobulin J chain	D6RD17	D6RD17	Plasma
ATP-binding cassette sub-family B member 9	F5H5I5	F5H5I5	Plasma
Amyloid beta A4 protein	H7C0V9	H7C0V9	Plasma
Trans-Golgi network integral membrane protein 2	O43493	J3KQ45	Plasma
ATP synthase subunit alpha, mitochondrial	K7ESA0	K7ESA0	Plasma
Apolipoprotein L1	APOL1	O14791	Plasma
CD5L(IgM-associated peptide)	CD5L	O43866	Plasma
Ficolin-3	FCN3	O75636	Plasma
Superoxide dismutase	SODC	P00441	Plasma
Complement C1r subcomponent	C1R	P00736	Plasma
Haptoglobin	HPT	P00738	Plasma
Complement factor B	CFAB	P00751	Plasma
Carbonic anhydrase 1	CAH1	P00915	Plasma
Antithrombin-III	ANT3	P01008	Plasma
Alpha-2-macroglobulin	A2MG	P01023	Plasma
Complement component C3	CO3	P01024	Plasma
Immunoglobulin kappa variable 4-1	KV401	P01625	Plasma
Apolipoprotein-A	APOA	P02647	Plasma
Apolipoprotein E	APOE	P02649	Plasma
Apolipoprotein A-II	APOA2	P02652	Plasma
Apolipoprotein C-I	APOC1	P02654	Plasma
Apolipoprotein C-II	APOC2	P02655	Plasma
Apolipoprotein C-III	APOC3	P02656	Plasma
Fibrinogen alpha chain	FIBA	P02671	Plasma
Fibrinogen beta chain	FIBB	P02675	Plasma
Fibrinogen gamma chain	FIBG	P02679	Plasma
Serum amyloid P-component	SAMP	P02743	Plasma
Complement C1q subcomponent subunit C	C1QC	P02747	Plasma
Retinol-binding protein 4	RET4	P02753	Plasma
Alpha-1-acid glycoprotein 1	A1AG1	P02763	Plasma
Vitamin D-binding protein	VTDB	P02774	Plasma
Platelet basic protein	CXCL7	P02775	Plasma
Serotransferrin	TRFE	P02787	Plasma
Hemopexin	HEMO	P02790	Plasma
Plasma kallikrein	KLKB1	P03952	Plasma
C4b-binding protein alpha chain	C4BPA	P04003	Plasma
Catalase	CATA	P04040	Plasma
Apolipoprotein B	APOB	P04114	Plasma
Histidine-rich glycoprotein	HRG	P04196	Plasma
Keratin, type II cytoskeletal 1	K2C1	P04264	Plasma
Apolipoprotein D	APOD	P05090	Plasma
Complement factor I heavy chain	CFAI	P05156	Plasma
Coagulation factor XIII B chain	F13B	P05160	Plasma
Heparin cofactor 2	HEP2	P05546	Plasma
Apolipoprotein A-IV	APOA4	P06727	Plasma
Alpha-2-antiplasmin	A2AP	P08697	Plasma
Complement C4-A	CO4A	P0C0L4	Plasma
Mannose-binding protein C	MBL2	P11226	Plasma
Matrix metalloproteinase-9	MMP9	P14780	Plasma
Carboxypeptidase N catalytic chain	CBPN	P15169	Plasma
60 kDa heat shock protein, mitochondrial	HSP60	P19882	Plasma
C4b-binding protein beta chain	C4BPB	P20851	Plasma
Flavin reductase (NADPH)	BLVRB	P30043	Plasma
Rab GDP dissociation inhibitor alpha	GDIA	P31150	Plasma
Peroxiredoxin-2	PRDX2	P32119	Plasma
Keratin, type I cytoskeletal 9	K1C9	P35527	Plasma
Pigment epithelium-derived factor	PEDF	P36955	Plasma
Afamin	AFAM	P43652	Plasma
Apolipoprotein C-IV	APOC4	P55056	Plasma
Brain acid soluble protein 1	BASP1	P80723	Plasma
Complement factor H-related protein 1	FHR1	Q03591	Plasma
Immunoblobulin light chain	Q0KKI6	Q0KKI6	Plasma
Immunglobulin heavy chain variable region	Q0ZCH9	Q0ZCH9	Plasma
Secreted phosphoprotein 24	SPP24	Q13103	Plasma
Multimerin-1	MMRN1	Q13201	Plasma
Selenium-binding protein 1	SBP1	Q13228	Plasma
Apolipoprotein F	APOF	Q13790	Plasma
Inter-alpha-trypsin inhibitor heavy chain H4	ITIH4	Q14624	Plasma
Coagulation factor V	Q15430	Q15430	Plasma
Endoglin (Osler-Rendu-Weber syndrome 1)	Q5T9B9	Q5T9B9	Plasma
Hemoglobin beta	Q6J1Z7	Q6J1Z7	Plasma
HP protein	Q6PEJ8	Q6PEJ8	Plasma
C4B1	Q6U2M2	Q6U2M2	Plasma
Suprabasin	SBSN	Q6UWP8	Plasma
Hemoglobin beta chain	Q6VFQ6	Q6VFQ6	Plasma
Sulfhydryl oxidase	QSOX2	Q6ZRP7	Plasma
Full-length cDNA clone CS0DD006YL02 of neuroblastoma	Q86TT1	Q86TT1	Plasma
Keratin-associated protein 13-1	KR131	Q8IUC0	Plasma
IGL@ protein	Q8N355	Q8N355	Plasma
Mitochondrial-type heat shock protein 70	HSP70	Q95YL7	Plasma
Carboxypeptidase B2	CBPB2	Q96IY4	Plasma
N-acetylmuramoyl-L-alanine amidase	PGRP2	Q96PD5	Plasma
IGF1 protein	Q9NP10	Q9NP10	Plasma
Alpha-hemoglobin-stabilizing protein	AHSP	Q9NZD4	Plasma
Hemoglobin beta subunit variant	Q9UK54	Q9UK54	Plasma
Myosin-reactive immunoglobulin heavy chain variable region	Q9UL88	Q9UL88	Plasma
Protein S100	R4GN98	R4GN98	Plasma
Cathepsin S	U3KQE7	U3KQE7	Plasma
Complement C4A3	V9H0D6	V9H0D6	Plasma
Protein IGKV2D-28	KVD28	A0A0A0MTQ6	Serum
Alpha-2-macroglobulin-like protein 1	A2ML1	A8K2U0	Serum
Beta-2-glycoprotein 1 (Fragment)	J3QRN2	J3QRN2	Serum
Trinucleotide repeat-containing gene 18 protein	TNC18	O15417	Serum
C-C motif chemokine 16	CCL16	O15467	Serum
Zinc finger protein 189	ZN189	O75820	Serum
Structural maintenance of chromosomes protein 2	SMC2	O95347	Serum
Apolipoprotein M	APOM	O95445	Serum
Plasminogen	PLMN	P00747	Serum
Coagulation factor XII	FA12	P00748	Serum
Antithrombin-III	ANT3	P01008	Serum
Alpha-1-antitrypsin	A1AT	P01009	Serum
Alpha-1-antichymotrypsin	AACT	P01011	Serum
Kininogen-1	KNG1	P01042	Serum
Pro-epidermal growth factor	EGF	P01133	Serum
Luteinizing hormone	LSHB	P01229	Serum
Tumor necrosis factor (TNF‐α)	TNFA	P01375	Serum
Ig kappa chain V-III region SIE	KV320	P01620	Serum
Ig lambda chain V-IV region Hil	LV325	P01717	Serum
Ig kappa chain C region	IGKC	P01834	Serum
Immunoglobulin heavy constant gamma 1	IGHG1	P01857	Serum
Immunoglobulin heavy constant gamma 2	IGHG2	P01859	Serum
Immunoglobulin heavy constant gamma 3	IGHG3	P01860	Serum
Ig mu chain C region	IGHM	P01871	Serum
immunoglobulin A (IgA)	IGHA1	P01876	Serum
Apolipoprotein-A	APOA	P02647	Serum
Apolipoprotein E	APOE	P02649	Serum
Apolipoprotein C-II	APOC2	P02655	Serum
Apolipoprotein C-III	APOC3	P02656	Serum
Beta-casein	CASB	P02666	Serum
Complement C1q subcomponent subunit A	C1QA	P02745	Serum
Complement C1q subcomponent subunit B	C1QB	P02746	Serum
Complement C1q subcomponent subunit C	C1QC	P02747	Serum
Beta-2-glycoprotein 1	APOH	P02749	Serum
Leucine-rich alpha-2-glycoprotein	A2GL	P02750	Serum
Retinol-binding protein 4	RET4	P02753	Serum
Protein AMBP	AMBP	P02760	Serum
Serum albumin	ALBU	P02768	Serum
Vitamin D-binding protein	VTDB	P02774	Serum
Platelet factor 4	PLF4	P02776	Serum
Transferrin	TFR1	P02786	Serum
Serotransferrin	TRFE	P02787	Serum
Plasma kallikrein	KLKB1	P03952	Serum
Vitronectin	VTNC	P04004	Serum
von Willebrand factor	VWF	P04275	Serum
Apolipoprotein D	APOD	P05090	Serum
Integrin beta-3	ITB3	P05106	Serum
Plasma serine protease inhibitor	IPSP	P05154	Serum
Endothelin 1	EDN1	P05305	Serum
Tetranectin	TETN	P05452	Serum
Gelsolin	GELS	P06396	Serum
Apolipoprotein A-IV	APOA4	P06727	Serum
Complement component C8 alpha chain	CO8A	P07357	Serum
Complement component C8 gamma chain	CO8G	P07360	Serum
Thrombospondin-1	TSP1	P07996	Serum
Corticosteroid-binding globulin	CBG	P08185	Serum
Glutathione S‐transferase	GSTA1	P08263	Serum
Integrin alpha-IIb	ITA2B	P08514	Serum
Complement C1s subcomponent	C1S	P09871	Serum
Complement C4-A	CO4A	P0C0L4	Serum
Immunoglobulin lambda constant 2	IGLC2	P0DOY2	Serum
Dystrophin	DMD	P11532	Serum
Coagulation factor V	FA5	P12259	Serum
Alpha-actinin-1	ACTN1	P12814	Serum
Complement component C6	CO6	P13671	Serum
Macrophage migration inhibitory factor	MIF	P14174	Serum
Desmoplakin	DESP	P15924	Serum
Vascular endothelial growth factor receptor 1	VGFR1	P17948	Serum
Insulin-like growth factor-binding protein 2	IBP2	P18065	Serum
Kit ligand Stem cell factor	SCF	P21583	Serum
Glutathione peroxidase 3	GPX3	P22352	Serum
Carboxypeptidase N subunit 2	CPN2	P22792	Serum
Liver carboxylesterase 1	EST1	P23141	Serum
Zinc-alpha-2-glycoprotein	ZA2G	P25311	Serum
Tumor necrosis factor receptor superfamily member 5	TNR5	P25942	Serum
CCN family member 2	CCN2	P29279	Serum
CD40 Ligand	CD40L	P29965	Serum
Peroxiredoxin-6	PRDX6	P30041	Serum
Cadherin-5	CADH5	P33151	Serum
Interleukin-13	IL13	P35225	Serum
Transgelin-2	TAGL2	P37802	Serum
Tyrosine-protein kinase ABL2 (Abelson tyrosine-protein kinase 2)	ABL2	P42684	Serum
Antigen KI-67	KI67	P46013	Serum
Lymphotactin	XCL1	P47992	Serum
Actin, cytoplasmic 1	ACTB	P60709	Serum
Actin, cytoplasmic 2	ACTG	P63261	Serum
Tubulin alpha-4A	TBA4A	P68366	Serum
DNA-dependent protein kinase catalytic subunit	PRKDC	P78527	Serum
Phosphatidylinositol-glycan-specific phospholipase D	PHLD	P80108	Serum
Dermcidin	DCD	P81605	Serum
Ribosomal protein L19	RL19	P84098	Serum
Low-density lipoprotein receptor-related protein 2	LRP2	P98164	Serum
Adenylyl cyclase-associated protein 1	CAP1	Q01518	Serum
Myelin transcription factor 1	MYT1	Q01538	Serum
Galectin-3-binding protein	LG3BP	Q08380	Serum
Fas Ligand	Q0VHD7	Q0VHD7	Serum
Multimerin-1	MMRN1	Q13201	Serum
Intersectin-1	ITSN1	Q15811	Serum
Extracellular matrix protein 1	ECM1	Q16610	Serum
Armadillo repeat-containing X-linked protein 4	ARMX4	Q5H9R4	Serum
Ankyrin repeat domain-containing protein 12	ANR12	Q6UB98	Serum
ATP-dependent RNA helicase DHX29	DHX29	Q7Z478	Serum
Fermitin family homolog 3	URP2	Q86UX7	Serum
Hornerin	HORN	Q86YZ3	Serum
Dynein heavy chain 5, axonemal	DYH5	Q8TE73	Serum
PIN2/TERF1-interacting telomerase inhibitor 1	PINX1	Q96BK5	Serum
Carboxypeptidase B2	CBPB2	Q96IY4	Serum
Beta-Ala-His dipeptidase	CNDP1	Q96KN2	Serum
Tubulin alpha-1C chain	TBA1C	Q9BQE3	Serum
Tubulin beta-1 chain	TBB1	Q9H4B7	Serum
Melanoma-associated antigen E1	MAGE1	Q9HCI5	Serum
PTB domain-containing engulfment adapter protein 1	GULP1	Q9UBP9	Serum
Fetuin-B	FETUB	Q9UGM5	Serum
C-C motif chemokine 26	CCL26	Q9Y258	Serum
Protein IGHV3OR16-9	S4R460	S4R460	Serum
Uncharacterized protein KIAA1529	B7ZMG3	B7ZMG3	PBMCs
Chloride intracellular channel protein 1	CLIC1	O00299	PBMCs
Desmuslin	SYNEM	O15061	PBMCs
Tumor protein D54	TPD54	O43399	PBMCs
Actin interactin protein	WDR1	O75083	PBMCs
Structural maintenance of chromosomes protein 2	SMC2	O95347	PBMCs
L‐Lactate dehydrogenase A‐chain	LDHA	P00338	PBMCs
Haptoglobin	HPT	P00738	PBMCs
Ig mu chain C region	IGHM	P01871	PBMCs
Apolipoprotein-A	APOA	P02647	PBMCs
Fibrinogen beta chain	FIBB	P02675	PBMCs
Transthyretin	TTHY	P02766	PBMCs
Serum albumin	ALBU	P02768	PBMCs
Serotransferrin	TRFE	P02787	PBMCs
Annexin A2	ANXA2	P07355	PBMCs
Tubulin beta chain	TBB5	P07437	PBMCs
Heat shock protein HSP 90‐beta	HS90B	P08238	PBMCs
Vimentin	VIME	P08670	PBMCs
Complement C4-A	CO4A	P0C0L4	PBMCs
60 kDa heat shock protein, mitochondrial	CH60	P10809	PBMCs
Heat shock 70 kDa protein 8	HSP7C	P11142	PBMCs
Pyruvate dehydrogenase E1 component subunit beta, mitochondrial	ODPB	P11177	PBMCs
Myosin‐7	MYH7	P12883	PBMCs
Pyruvate kinase isozymes M1/M2	KPYM	P14618	PBMCs
Endoplasmin	ENPL	P14625	PBMCs
Phosphoglycerate mutase 2	PGAM2	P15259	PBMCs
Short-chain specific acyl-CoA dehydrogenase, mitochondrial	ACADS	P16219	PBMCs
Vinculin	VINC	P18206	PBMCs
Ubiquitin‐activating enzyme	UBA1	P22314	PBMCs
Calmodulin-like protein 3	CALL3	P27482	PBMCs
Stress-induced-phosphoprotein 1	STIP1	P31948	PBMCs
Myosin‐10	MYH10	P35580	PBMCs
Myosin‐11	MYH11	P35749	PBMCs
10 kDa heat shock protein, mitochondrial	HSP10	P38910	PBMCs
Myomesin‐1	MYOM1	P52179	PBMCs
Valosin‐containing protein	TERA	P55072	PBMCs
Triosephosphate isomerase	TPIS	P60174	PBMCs
Actin, cytoplasmic 1	ACTB	P60709	PBMCs
Cyclophilin A	PPIA	P62937	PBMCs
14-3-3 Protein zeta/delta	1433Z	P63104	PBMCs
Clathrin heavy chain 1	CLH1	Q00610	PBMCs
Eukaryotic translation initiation factor 3 subunit I	EIF3I	Q13347	PBMCs
Cytoskeleton‐associated protein 5	CKAP5	Q14008	PBMCs
Eukaryotic translation initiation factor 3 subunit A	EIF3A	Q14152	PBMCs
Genetic suppressor element 1	GSE1	Q14687	PBMCs
LIM and SH3 domain protein 1	LASP1	Q14847	PBMCs
Nuclear mitotic apparatus protein	NUMA1	Q14980	PBMCs
Kinesin‐like protein KIF7	KIF7	Q2M1P5	PBMCs
HLA B associated transcript 1	Q59G92	Q59G92	PBMCs
Zinc finger CCCH domain‐containing protein 13	ZC3HD	Q5T200	PBMCs
Tubulin α‐1A chain	TBA1A	Q71U36	PBMCs
Leucine zipper protein 1	LUZP1	Q86V48	PBMCs
Sterile α motif domain‐containing protein 9‐like	SAM9L	Q8IVG5	PBMCs
Cytosolic non‐specific dipeptidase	CNDP2	Q96KP4	PBMCs
Rho guanine nucleotide exchange factor 17	ARHGH	Q96PE2	PBMCs
Kinesin‐related motor	KI20B	Q96Q89	PBMCs
Ran‐binding protein 2	RGPD5	Q99666	PBMCs
Aconitate hydratase	ACON	Q99798	PBMCs
Myosin‐2	MYH2	Q9UKX2	PBMCs
Myosin‐13	MYH13	Q9UKX3	PBMCs
Myosin‐Va	MYO5A	Q9Y4I1	PBMCs
Myosin‐4	MYH4	Q9Y623	PBMCs
alpha defensins 1	DEF1	DEFA1	Saliva
alpha defensins 2 (1)	DEF2		Saliva
alpha defensins 3	DEF3	DEFA3	Saliva
alpha defensins 4	DEF4	DEFA4	Saliva
S100A12	S10AC	S100A12	Saliva
cystatin A	CYTA	P01040	Saliva
Cystatin B S-glutathionyl	CYTB	P04080	Saliva
Cystatin B S-cysteinyl	CSTB	P04080	Saliva

## Sheet: Table S3|AlteredProt_BDvs.SCZ
Protein	Entry name	Accession number	sample
Apolipoprotein L1	APOL1	O14791	Plasma
Ficolin-3	FCN3	O75636	Plasma
Complement factor B	CFAB	P00751	Plasma
Antithrombin-III	ANT3	P01008	Plasma
Complement component C3	CO3	P01024	Plasma
Apolipoprotein-A	APOA	P02647	Plasma
Apolipoprotein E	APOE	P02649	Plasma
Apolipoprotein A-II	APOA2	P02652	Plasma
Apolipoprotein C-I	APOC1	P02654	Plasma
Apolipoprotein C-II	APOC2	P02655	Plasma
Apolipoprotein C-III	APOC3	P02656	Plasma
Complement C1q subcomponent subunit C	C1QC	P02747	Plasma
Retinol-binding protein 4	RET4	P02753	Plasma
Plasma kallikrein	KLKB1	P03952	Plasma
Apolipoprotein B	APOB	P04114	Plasma
Histidine-rich glycoprotein	HRG	P04196	Plasma
Apolipoprotein D	APOD	P05090	Plasma
Coagulation factor XIII B chain	F13B	P05160	Plasma
Heparin cofactor 2	HEP2	P05546	Plasma
Apolipoprotein A-IV	APOA4	P06727	Plasma
Alpha-2-antiplasmin	A2AP	P08697	Plasma
Matrix metalloproteinase-9	MMP9	P14780	Plasma
Pigment epithelium-derived factor	PEDF	P36955	Plasma
Apolipoprotein C-IV	APOC4	P55056	Plasma
Apolipoprotein F	APOF	Q13790	Plasma
Alpha-2-macroglobulin-like protein 1	A2ML1	A8K2U0	Serum
Trinucleotide repeat-containing gene 18 protein	TNC18	O15417	Serum
Zinc finger protein 189	ZN189	O75820	Serum
Structural maintenance of chromosomes protein 2	SMC2	O95347	Serum
Apolipoprotein M	APOM	O95445	Serum
Coagulation factor XII	FA12	P00748	Serum
Alpha-1-antichymotrypsin	AACT	P01011	Serum
Apolipoprotein E	APOE	P02649	Serum
Beta-casein	CASB	P02666	Serum
Serum amyloid P-component	SAMP	P02743	Serum
Complement C1q subcomponent subunit A	C1QA	P02745	Serum
Leucine-rich alpha-2-glycoprotein	A2GL	P02750	Serum
Retinol-binding protein 4	RET4	P02753	Serum
Apolipoprotein D	APOD	P05090	Serum
Plasma serine protease inhibitor	IPSP	P05154	Serum
Tetranectin	TETN	P05452	Serum
Complement component C8 gamma chain	CO8G	P07360	Serum
Complement C4-A	CO4A	P0C0L4	Serum
Complement C4-B	CO4B	P0C0L5	Serum
Dystrophin	DMD	P11532	Serum
Complement component C6	CO6	P13671	Serum
Desmoplakin	DESP	P15924	Serum
Vascular endothelial growth factor receptor 1	VGFR1	P17948	Serum
Carboxypeptidase N subunit 2	CPN2	P22792	Serum
Liver carboxylesterase 1	EST1	P23141	Serum
Cadherin-5	CADH5	P33151	Serum
Tyrosine-protein kinase ABL2 (Abelson tyrosine-protein kinase 2)	ABL2	P42684	Serum
Antigen KI-67	KI67	P46013	Serum
Actin, cytoplasmic 1	ACTB	P60709	Serum
Actin, cytoplasmic 2	ACTG	P63261	Serum
DNA-dependent protein kinase catalytic subunit	PRKDC	P78527	Serum
Dermcidin	DCD	P81605	Serum
Ribosomal protein L19	RL19	P84098	Serum
Low-density lipoprotein receptor-related protein 2	LRP2	P98164	Serum
Myelin transcription factor 1	MYT1	Q01538	Serum
Galectin-3-binding protein	LG3BP	Q08380	Serum
Intersectin-1	ITSN1	Q15811	Serum
Extracellular matrix protein 1	ECM1	Q16610	Serum
Armadillo repeat-containing X-linked protein 4	ARMX4	Q5H9R4	Serum
Ankyrin repeat domain-containing protein 12	ANR12	Q6UB98	Serum
ATP-dependent RNA helicase DHX29	DHX29	Q7Z478	Serum
Hornerin	HORN	Q86YZ3	Serum
Dynein heavy chain 5, axonemal	DYH5	Q8TE73	Serum
PIN2/TERF1-interacting telomerase inhibitor 1	PINX1	Q96BK5	Serum
Beta-Ala-His dipeptidase	CNDP1	Q96KN2	Serum
Melanoma-associated antigen E1	MAGE1	Q9HCI5	Serum
PTB domain-containing engulfment adapter protein 1	GULP1	Q9UBP9	Serum
Fetuin-B	FETUB	Q9UGM5	Serum
alpha defensins 1	DEF1	DEFA1	Saliva
alpha defensins 2 (1)	DEF2		Saliva
alpha defensins 3	DEF3	DEFA3	Saliva
alpha defensins 4	DEF4	DEFA4	Saliva
S100A12	S10AC	S100A12	Saliva
cystatin A	CYTA	P01040	Saliva
Cystatin B S-glutathionyl	CYTB	P04080	Saliva
Cystatin B S-cysteinyl	CSTB	P04080	Saliva

## Sheet: Table S4|AlteredProt_BDvs.OD
Protein	Entry name	Accession number	sample
Complement component C3	CO3	P01024	Plasma
cDNA, FLJ95014, highly similar to Homo sapiens vanin 1	B2RAN2	B2RAN2	Plasma
cDNA FLJ53691, highly similar to Serotransferrin	B4E1B2	B4E1B2	Plasma
C4b-binding protein alpha chain	C4BPA	P04003	Plasma
Chromosome X open reading frame 23, isoform CRA_b	CXorf23	A2AJT9	Plasma
Fibrinogen gamma chain, isoform CRA_a	D3DP16	D3DP16	Plasma
Rho-associated protein kinase 2	ROCK2	O75116	Plasma
Antithrombin-III	ANT3	P01008	Plasma
Kininogen-1	KNG1	P01042	Plasma
Ig mu chain C region	IGHM	P01871	Plasma
Apolipoprotein-A	APOA	P02647	Plasma
Serum amyloid P-component	SAMP	P02743	Plasma
Alpha-1-acid glycoprotein 1	A1AG1	P02763	Plasma
alpha-2-HS-glycoprotein, isoform CRA_b	FETUA	P02765	Plasma
Hemopexin	HEMO	P02790	Plasma
Antileukoproteinase	SLP1	P03973	Plasma
C4b-binding protein alpha chain	C4BPA	P04003	Plasma
Vitronectin	VTNC	P04004	Plasma
alpha-1-B glycoprotein	A1BG	P04217	Plasma
Complement factor I heavy chain	CFAI	P05156	Plasma
Apolipoprotein A-IV	APOA4	P06727	Plasma
Serum paraoxonase/arylesterase 1	PON1	P27169	Plasma
Actin, cytoplasmic 2	ACTG	P63261	Plasma
Heat shock factor protein 2 isoform c	HSF2	Q03933	Plasma
Endoglin (Osler-Rendu-Weber syndrome 1)	Q5T9B9	Q5T9B9	Plasma
Suprabasin	SBSN	Q6UWP8	Plasma
Sulfhydryl oxidase	QSOX2	Q6ZRP7	Plasma
Nesprin-2	SYNE2	Q8WXH0	Plasma
Peptidoglycan recognition protein 2, isoform CRA_B	PGRP2	Q96PD5	Plasma
Putative beta-actin-like protein 3	ACTBM	Q9BYX7	Plasma
C-type mannose receptor 2	MRC2	Q9UBG0	Plasma
Serum albumin	ALBU	P02768	Serum
Complement C4-A	CO4A	P0C0L4	Serum
Vitronectin	VTNC	P04004	Serum
Apolipoprotein C-III	APOC3	P02656	Serum
Chloride intracellular channel protein 1	CLIC1	O00299	PBMCs
Tumor protein D54	TPD54	O43399	PBMCs
Haptoglobin	HPT	P00738	PBMCs
Ig mu chain C region	IGHM	P01871	PBMCs
Apolipoprotein-A	APOA	P02647	PBMCs
Fibrinogen beta chain	FIBB	P02675	PBMCs
Transthyretin	TTHY	P02766	PBMCs
Serum albumin	ALBU	P02768	PBMCs
Serotransferrin	TRFE	P02787	PBMCs
Tubulin beta chain	TBB5	P07437	PBMCs
Vimentin	VIME	P08670	PBMCs
Complement C4-A	CO4A	P0C0L4	PBMCs
60 kDa heat shock protein, mitochondrial	CH60	P10809	PBMCs
Pyruvate dehydrogenase E1 component subunit beta, mitochondrial	ODPB	P11177	PBMCs
Pyruvate kinase isozymes M1/M2	KPYM	P14618	PBMCs
Phosphoglycerate mutase 2	PGAM2	P15259	PBMCs
Short-chain specific acyl-CoA dehydrogenase, mitochondrial	ACADS	P16219	PBMCs
Vinculin	VINC	P18206	PBMCs
Calmodulin-like protein 3	CALL3	P27482	PBMCs
Stress-induced-phosphoprotein 1	STIP1	P31948	PBMCs
Triosephosphate isomerase	TPIS	P60174	PBMCs
Actin, cytoplasmic 1	ACTB	P60709	PBMCs
14-3-3 Protein zeta/delta	1433Z	P63104	PBMCs
Eukaryotic translation initiation factor 3 subunit I	EIF3I	Q13347	PBMCs
LIM and SH3 domain protein 1	LASP1	Q14847	PBMCs

## Sheet: Table S5|EnrichmentAnalysis
Pathway	Total	Expected	Hits	Raw p	-LOG10(p)	Holm adjust	FDR	Impact
Complement and coagulation cascades	79	0.95024	33	1.1111e-44	43.954	3.6777e-42	3.6777e-42	0.69231
Staphylococcus aureus infection	96	1.1547	14	5.314e-12	11.275	1.7536e-09	8.7946e-10	0.67568
Prion diseases	35	0.42099	8	5.8605e-09	8.2321	1.9281e-06	4.9564e-07	0.035088
Cholesterol metabolism	50	0.60142	9	5.9897e-09	8.2226	1.9646e-06	4.9564e-07	0.17722
Pertussis	76	0.91416	10	1.945e-08	7.7111	6.3603e-06	1.2876e-06	0.33962
Phagosome	152	1.8283	12	2.311e-07	6.6362	7.5339e-05	1.2749e-05	0.10959
Systemic lupus erythematosus	133	1.5998	11	4.7814e-07	6.3204	0.0001554	2.2609e-05	0.31915
Platelet activation	124	1.4915	9	1.6347e-05	4.7866	0.0052965	0.00067637	0.19118
Focal adhesion	199	2.3936	10	0.00012903	3.8893	0.041676	0.0047453	0.72881
Arrhythmogenic right ventricular cardiomyopathy (ARVC)	77	0.92618	6	0.00030806	3.5114	0.099195	0.010197	0
Fluid shear stress and atherosclerosis	139	1.6719	7	0.001369	2.8636	0.43945	0.041195	0.1413
Leukocyte transendothelial migration	112	1.3472	6	0.0022202	2.6536	0.71048	0.061242	0.16667
beta-Alanine metabolism	31	0.37288	2	0.053127	1.2747	1	0.51721	1
Pyruvate metabolism	39	0.46911	2	0.079638	1.0989	1	0.70073	0.68182
Riboflavin metabolism	8	0.096227	1	0.092311	1.0347	1	0.72569	0.5
Glycolysis or Gluconeogenesis	68	0.81793	4	0.0088953	2.0508	1	0.15497	0.44118
ECM-receptor interaction	88	1.0585	5	0.0040421	2.3934	1	0.095566	0.375
Adherens junction	71	0.85401	4	0.010328	1.986	1	0.16279	0.36986
Drug metabolism - other enzymes	79	0.95024	1	0.61741	0.20943	1	1	0.35
Long-term potentiation	67	0.8059	1	0.55701	0.25413	1	1	0.33333
Propanoate metabolism	34	0.40896	1	0.33788	0.47124	1	1	0.29167
Histidine metabolism	23	0.27665	1	0.24325	0.61395	1	1	0.26667
Regulation of actin cytoskeleton	213	2.562	8	0.0039909	2.3989	1	0.095566	0.24
Citrate cycle (TCA cycle)	30	0.36085	1	0.30491	0.51583	1	1	0.2381
Purine metabolism	130	1.5637	1	0.79531	0.099466	1	1	0.23
Glutathione metabolism	56	0.67359	1	0.49341	0.30679	1	1	0.18519
Dilated cardiomyopathy (DCM)	96	1.1547	5	0.0058505	2.2328	1	0.11391	0.17949
Circadian entrainment	97	1.1668	1	0.69305	0.15924	1	1	0.17778
Ferroptosis	40	0.48113	2	0.083193	1.0799	1	0.70073	0.17647
Bacterial invasion of epithelial cells	73	0.87807	3	0.057366	1.2413	1	0.54252	0.16279
Fructose and mannose metabolism	33	0.39694	1	0.32979	0.48177	1	1	0.15789
HIF-1 signaling pathway	109	1.3111	4	0.041997	1.3768	1	0.46336	0.15625
Butanoate metabolism	28	0.33679	1	0.28782	0.54088	1	1	0.15385
Viral myocarditis	60	0.7217	4	0.0057282	2.242	1	0.11391	0.15152
Calcium signaling pathway	193	2.3215	1	0.90601	0.042866	1	1	0.14286
Hypertrophic cardiomyopathy (HCM)	90	1.0826	5	0.0044502	2.3516	1	0.098201	0.12821
Amyotrophic lateral sclerosis (ALS)	51	0.61345	2	0.12513	0.90263	1	0.88124	0.12821
Rap1 signaling pathway	210	2.526	7	0.013035	1.8849	1	0.18759	0.12658
Olfactory transduction	448	5.3887	1	0.99623	0.0016385	1	1	0.125
PPAR signaling pathway	76	0.91416	3	0.063219	1.1992	1	0.58126	0.11765
Arachidonic acid metabolism	63	0.75779	1	0.53486	0.27176	1	1	0.11364
PI3K-Akt signaling pathway	354	4.258	7	0.13326	0.8753	1	0.91893	0.11236
Sulfur metabolism	10	0.12028	1	0.11404	0.94295	1	0.83882	0.11111
Longevity regulating pathway - multiple species	62	0.74576	2	0.17093	0.76718	1	1	0.10417
Gastric acid secretion	75	0.90213	2	0.22788	0.6423	1	1	0.10345
Tight junction	169	2.0328	5	0.052579	1.2792	1	0.51721	0.10078
Fatty acid degradation	44	0.52925	1	0.4137	0.38332	1	1	0.096774
Glycosylphosphatidylinositol (GPI)-anchor biosynthesis	23	0.27665	1	0.24325	0.61395	1	1	0.090909
Porphyrin and chlorophyll metabolism	42	0.50519	1	0.39926	0.39875	1	1	0.090909
Proteoglycans in cancer	204	2.4538	6	0.035939	1.4444	1	0.42485	0.089385
Oxytocin signaling pathway	153	1.8403	3	0.27947	0.55366	1	1	0.087719
Glyoxylate and dicarboxylate metabolism	30	0.36085	1	0.30491	0.51583	1	1	0.086957
Central carbon metabolism in cancer	69	0.82996	3	0.049988	1.3011	1	0.51707	0.086207
Hepatocellular carcinoma	168	2.0208	2	0.60416	0.21885	1	1	0.085106
Estrogen signaling pathway	138	1.6599	3	0.23086	0.63665	1	1	0.081967
Valine, leucine and isoleucine degradation	48	0.57736	1	0.44156	0.35501	1	1	0.081633
Shigellosis	67	0.8059	3	0.046487	1.3327	1	0.49636	0.078947
Tuberculosis	179	2.1531	3	0.36536	0.43728	1	1	0.07619
Salmonella infection	80	0.96227	2	0.25018	0.60175	1	1	0.069767
Legionellosis	56	0.67359	2	0.14557	0.83692	1	0.96433	0.068182
Vibrio cholerae infection	50	0.60142	2	0.12113	0.91674	1	0.87163	0.0625
Pathogenic Escherichia coli infection	201	2.4177	6	0.033789	1.4712	1	0.41871	0.061404
Glucagon signaling pathway	106	1.275	4	0.038521	1.4143	1	0.43967	0.061224
Glycine, serine and threonine metabolism	40	0.48113	1	0.38446	0.41515	1	1	0.057143
Oocyte meiosis	128	1.5396	2	0.45786	0.33927	1	1	0.057143
Melanogenesis	101	1.2149	1	0.70773	0.15013	1	1	0.054054
Thyroid hormone signaling pathway	119	1.4314	3	0.17219	0.76398	1	1	0.051948
Arginine and proline metabolism	50	0.60142	1	0.455	0.34199	1	1	0.051282
GnRH signaling pathway	93	1.1186	1	0.67763	0.16901	1	1	0.05
Gap junction	88	1.0585	4	0.021255	1.6725	1	0.29314	0.04878
Tryptophan metabolism	42	0.50519	1	0.39926	0.39875	1	1	0.047619
Ras signaling pathway	232	2.7906	3	0.53224	0.2739	1	1	0.047059
Chagas disease (American trypanosomiasis)	102	1.2269	5	0.0075364	2.1228	1	0.13859	0.046154
Small cell lung cancer	92	1.1066	1	0.67366	0.17156	1	1	0.045455
Hippo signaling pathway	154	1.8524	3	0.28276	0.54859	1	1	0.044444
Leishmaniasis	76	0.91416	1	0.60312	0.2196	1	1	0.044444
Osteoclast differentiation	128	1.5396	1	0.79021	0.10226	1	1	0.042857
Dopaminergic synapse	131	1.5757	1	0.79781	0.098101	1	1	0.042553
Inflammatory mediator regulation of TRP channels	100	1.2028	2	0.33928	0.46944	1	1	0.041667
Type II diabetes mellitus	46	0.5533	1	0.4278	0.36876	1	1	0.041667
Herpes simplex virus 1 infection	491	5.9059	3	0.94054	0.026623	1	1	0.040984
Hedgehog signaling pathway	50	0.60142	1	0.455	0.34199	1	1	0.039216
Apoptosis	136	1.6359	4	0.080961	1.0917	1	0.70073	0.038095
Thermogenesis	231	2.7786	2	0.77162	0.11259	1	1	0.037736
Relaxin signaling pathway	129	1.5517	1	0.79277	0.10085	1	1	0.0375
Phototransduction	28	0.33679	1	0.28782	0.54088	1	1	0.037037
African trypanosomiasis	37	0.44505	3	0.0097461	2.0112	1	0.1613	0.035714
Human papillomavirus infection	330	3.9694	6	0.20561	0.68696	1	1	0.035461
Alzheimer disease	171	2.0568	2	0.61387	0.21192	1	1	0.035088
Yersinia infection	120	1.4434	2	0.4251	0.37151	1	1	0.034884
Endocrine resistance	98	1.1788	1	0.69679	0.1569	1	1	0.033898
Amphetamine addiction	68	0.81793	1	0.56239	0.24997	1	1	0.033333
Apelin signaling pathway	137	1.6479	1	0.81221	0.090334	1	1	0.032787
Insulin signaling pathway	137	1.6479	1	0.81221	0.090334	1	1	0.032787
Alcoholism	184	2.2132	1	0.89492	0.048217	1	1	0.032787
Glioma	75	0.90213	1	0.59824	0.22312	1	1	0.031746
cGMP-PKG signaling pathway	167	2.0087	2	0.60089	0.22121	1	1	0.03125
Renin secretion	69	0.82996	1	0.5677	0.24588	1	1	0.029412
RNA transport	165	1.9847	1	0.86706	0.06195	1	1	0.028846
Pathways in cancer	531	6.3871	4	0.89004	0.05059	1	1	0.028777
Neurotrophin signaling pathway	119	1.4314	1	0.76566	0.11596	1	1	0.026316
Salivary secretion	90	1.0826	1	0.66557	0.1768	1	1	0.025641
Aldosterone synthesis and secretion	98	1.1788	1	0.69679	0.1569	1	1	0.025
Epstein-Barr virus infection	201	2.4177	1	0.9149	0.038628	1	1	0.022901
Longevity regulating pathway	89	1.0705	1	0.66145	0.1795	1	1	0.022727
Neuroactive ligand-receptor interaction	340	4.0896	3	0.7829	0.1063	1	1	0.022556
Cell cycle	124	1.4915	2	0.44161	0.35496	1	1	0.021978
Thyroid hormone synthesis	74	0.8901	4	0.011902	1.9244	1	0.17908	0.021277
Adrenergic signaling in cardiomyocytes	149	1.7922	1	0.83802	0.076744	1	1	0.021277
Rheumatoid arthritis	93	1.1186	1	0.67763	0.16901	1	1	0.020833
Vascular smooth muscle contraction	132	1.5877	1	0.80028	0.096757	1	1	0.018868
Chemokine signaling pathway	189	2.2734	2	0.66835	0.175	1	1	0.017857
ErbB signaling pathway	85	1.0224	1	0.64447	0.1908	1	1	0.016949
MAPK signaling pathway	295	3.5484	1	0.97371	0.011572	1	1	0.016949
Sphingolipid signaling pathway	119	1.4314	1	0.76566	0.11596	1	1	0.016129
p53 signaling pathway	72	0.86604	1	0.58325	0.23415	1	1	0.015873
Hepatitis B	162	1.9486	2	0.58421	0.23343	1	1	0.015625
TGF-beta signaling pathway	94	1.1307	1	0.68156	0.1665	1	1	0.014085
Viral protein interaction with cytokine and cytokine receptor	100	1.2028	2	0.33928	0.46944	1	1	0.013699
Human cytomegalovirus infection	225	2.7064	2	0.75878	0.11988	1	1	0.013514
C-type lectin receptor signaling pathway	104	1.2509	1	0.71829	0.1437	1	1	0.013072
FoxO signaling pathway	131	1.5757	1	0.79781	0.098101	1	1	0.012658
Wnt signaling pathway	160	1.9245	1	0.85859	0.066215	1	1	0.012346
cAMP signaling pathway	216	2.5981	1	0.92937	0.03181	1	1	0.012048
Hepatitis C	155	1.8644	1	0.84958	0.070794	1	1	0.011111
Cellular senescence	160	1.9245	1	0.85859	0.066215	1	1	0.010417
MicroRNAs in cancer	310	3.7288	4	0.51575	0.28756	1	1	0.0089087
Human immunodeficiency virus 1 infection	212	2.55	1	0.92577	0.033497	1	1	0.0083333
Kaposi sarcoma-associated herpesvirus infection	186	2.2373	2	0.65971	0.18064	1	1	0.0081967
Cytokine-cytokine receptor interaction	294	3.5363	2	0.87435	0.058314	1	1	0.0081522
Cell adhesion molecules (CAMs)	147	1.7682	1	0.83398	0.078845	1	1	0.0080321
Vitamin digestion and absorption	24	0.28868	2	0.03328	1.4778	1	0.41871	0
Amoebiasis	102	1.2269	4	0.034154	1.4666	1	0.41871	0
Fat digestion and absorption	41	0.49316	2	0.086797	1.0615	1	0.70073	0
Bladder cancer	41	0.49316	2	0.086797	1.0615	1	0.70073	0
Viral carcinogenesis	201	2.4177	5	0.094274	1.0256	1	0.72569	0
Hematopoietic cell lineage	98	1.1788	3	0.11376	0.94402	1	0.83882	0
Non-homologous end-joining	13	0.15637	1	0.14567	0.83663	1	0.96433	0
Nitrogen metabolism	17	0.20448	1	0.18611	0.73023	1	1	0
Peroxisome	83	0.99835	2	0.2636	0.57906	1	1	0
Influenza A	170	2.0448	3	0.33561	0.47416	1	1	0
Type I diabetes mellitus	43	0.51722	1	0.40652	0.39092	1	1	0
Malaria	49	0.58939	1	0.44832	0.34841	1	1	0
Mineral absorption	58	0.69764	1	0.50561	0.29618	1	1	0
Inositol phosphate metabolism	74	0.8901	1	0.5933	0.22672	1	1	0
RNA degradation	79	0.95024	1	0.61741	0.20943	1	1	0
Transcriptional misregulation in cancer	186	2.2373	2	0.65971	0.18064	1	1	0
Fc gamma R-mediated phagocytosis	93	1.1186	1	0.67763	0.16901	1	1	0
Huntington disease	193	2.3215	2	0.67959	0.16775	1	1	0
IL-17 signaling pathway	94	1.1307	1	0.68156	0.1665	1	1	0
Protein digestion and absorption	95	1.1427	1	0.68543	0.16403	1	1	0
Prostate cancer	97	1.1668	1	0.69305	0.15924	1	1	0
Phosphatidylinositol signaling system	99	1.1908	1	0.70048	0.15461	1	1	0
Pancreatic secretion	102	1.2269	1	0.71129	0.14795	1	1	0
TNF signaling pathway	112	1.3472	1	0.74462	0.12806	1	1	0
Ribosome	153	1.8403	1	0.84582	0.07272	1	1	0
NOD-like receptor signaling pathway	181	2.1771	1	0.89094	0.050153	1	1	0
Endocytosis	249	2.9951	1	0.9532	0.020817	1	1	0
